# Supplementary material for: HPV16 Intratypic Variants in Head and Neck Cancers: A North American Perspective
Source: Viruses. 2023 Dec 12;15(12):2411. doi: 10.3390/v15122411 (PMC10747106; doi:10.3390/v15122411)
Supplement: Supplementary file 1 [file viruses-15-02411-s001.zip]

Archive with 3 entries (3 files):
- Supplementary Data File 1.xlsx
- Supplementary Table S1.xlsx
- Supplementary Table S2.pdf
