# Supplementary material for: HPV16 Intratypic Variants in Head and Neck Cancers: A North American Perspective
Source: Viruses. 2023 Dec 12;15(12):2411. doi: 10.3390/v15122411 (PMC10747106; doi:10.3390/v15122411)
Supplement: Supplementary file 1 [file viruses-15-02411-s001.zip › Supplementary Data File 1.xlsx]

## Sheet: Distribution
Sample ID	Sample Type	Lineage	Sublineage	E6 350T or G?	Other Mutations			Distribution:			Clinical:
38	SWO-WGS	A	A1	NA	C315G = S78C			TOTAL:	161		TOTAL:	149
54	SWO-WGS	A	A2	NA				Lineage A	147		Lineage A	136
56	SWO-WGS	A	A1	T				Lineage B	4		Lineage B	4
58	SWO-WGS	A	A2	G				Lineage C	1		Lineage C	1
59	SWO-SS	A	A2	G				Lineage D	9		Lineage D	8
60	SWO-SS	A	A2	G
61	SWO-SS	A	A1	T
63	SWO-SS	A	A2	G				Lineage A:	147		Lineage A:	136
78	SWO-SS	A	A1	T				Sublineage A1	62		A1	58
109	SWO-SS	A	A2	G				Sublineage A2	81		A2	74
115	SWO-SS	A	A1	T				Sublineage A3	0		A3	0
119	SWO-SS	A	A2	G				Sublineage A4	4		A4	4
122	SWO-SS	A	A1	T
123	SWO-SS	A	A1	T
134	SWO-SS	A	A2	G				E6 350T vs 350G:	108		350T vs 350G:	98
139	SWO-SS	A	A2	NA				T	53		T	49
146	SWO-SS	A	A2	NA				G	55		G	49
147	SWO-SS	A	A2	NA
159	SWO-WGS	A	A2	G
160	SWO-SS	A	A2	G				Clinical Data Not Available
162	SWO-SS	A	A1	T				60
176	SWO-WGS	A	A1	NA	A162G = Q27R			61
194	SWO-WGS	A	A2	NA	C110G = Q10E			78
200	SWO-WGS	A	A2	G				320
204	SWO-SS	A	A2	G				386
217	SWO-SS	A	A2	G				10-22299
227	SWO-SS	A	A2	G				11-15905
230	SWO-SS	A	A1	NA	C315G = S78C			11-31656
232	SWO-WGS	A	A2	NA	A162G = Q27R			12-15715
255	SWO-WGS	A	A1	T				12-22566
265	SWO-WGS	A	A2	G				12-28597
266	SWO-WGS	A	A2	G				13-7847
304	SWO-WGS	A	A2	G
305	SWO-WGS	A	A2	G
320	SWO-SS	A	A2	G
358	SWO-WGS	A	A2	G
365	SWO-SS	A	A1	T
376	SWO-SS	A	A1	T
381	SWO-SS	A	A1	NA	G267A = R62K
384	SWO-SS	A	A2	G
386	SWO-SS	A	A2	NA	C387T = P102L
394	SWO-SS	A	A2	G
402	SWO-WGS	A	A2	NA
440	SWO-WGS	A	A2	NA	C315G = S78C
471	SWO-WGS	A	A2	G
485	SWO-WGS	A	A2	G
510	SWO-WGS	A	A2	G
571	SWO-WGS	A	A1	T
619	SWO-WGS	A	A2	G
00-80564	SWO-SS	A	A1	T
00-89595	SWO-SS	A	A1	T
01-29135	SWO-SS	A	A2	G
01-5411	SWO-SS	A	A2	G
01-80657	SWO-SS	A	A2	G
01-83509	SWO-SS	A	A2	G
02-13740	SWO-SS	A	A2	G
02-33283	SWO-SS	A	A2	NA
02-90837	SWO-SS	A	A1	NA	A345G = Y88C
04-625	SWO-SS	A	A1	T
05-11391	SWO-SS	A	A1	T
05-16003	SWO-SS	A	A1	T
05-16634	SWO-SS	A	A1	T
05-34273	SWO-SS	A	A2	G
05-39129	SWO-SS	A	A1	T
05-39219	SWO-SS	A	A1	T
05-8917	SWO-SS	A	A1	T
05-9324	SWO-SS	A	A2	NA
06-11628	SWO-SS	A	A2	G
06-12317	SWO-SS	A	A2	G
06-12549	SWO-SS	A	A2	G
06-5022	SWO-SS	A	A1	T
06-5922	SWO-SS	A	A1	T
06-6357	SWO-SS	A	A2	G
06-7327	SWO-SS	D	D2/D3	NA
07-16064	SWO-SS	D	D2/D3	NA
07-18216	SWO-SS	A	A1	T
07-19598	SWO-SS	A	A1	T
07-31949	SWO-SS	A	A2	G
07-39500	SWO-SS	A	A1	T
07-7480	SWO-SS	A	A1	T
08-22938	SWO-SS	A	A1	T
08-32942	SWO-SS	A	A1	T
08-3982	SWO-SS	A	A2	G
08-4681	SWO-SS	A	A2	NA	C315G = S78C
08-4820	SWO-SS	A	A2	G
08-591	SWO-SS	A	A2	G
08-9001	SWO-SS	A	A2	NA
08-9016	SWO-SS	A	A1	T
08-9115	SWO-SS	A	A2	G
09-7778	SWO-SS	A	A2	G
09-8646	SWO-SS	A	A1	T
09-9719	SWO-SS	A	A1	T
10-22299	SWO-SS	A	A1	T
10-29876	SWO-SS	A	A1	T
10-33855	SWO-SS	A	A1	T
11-15905	SWO-SS	D	D2	NA
11-21300	SWO-SS	A	A2	G
11-23238	SWO-SS	A	A1	T
11-31656	SWO-SS	A	A1	T
11-5283	SWO-SS	A	A1	T
11-8373	SWO-SS	A	A2	NA
12-15715	SWO-SS	A	A2	G
12-22566	SWO-SS	A	A2	G
12-28597	SWO-SS	A	A2	G
13-7847	SWO-SS	A	A2	G
97-85370	SWO-SS	A	A2	NA
BA-4077	TCGA	A	A2	NA
BA-5153	TCGA	A	A1	NA	C463G = D127E
BA-5559	TCGA	A	A2	G
BA-A4IG	TCGA	A	A1	T
BA-A4IH	TCGA	D	D2	NA	T137C = synonymous	C256G = C58W
BB-4223	TCGA	C	NA	NA
BB-4228	TCGA	A	A2	NA	G176A = D32N	T302G =L74V
BB-A6UM	TCGA	A	A4	NA
CN-4741	TCGA	A	A2	NA
CN-5374	TCGA	A	A2	NA	G176A = D32N
CN-A499	TCGA	A	A1	T
CN-A49C	TCGA	A	A1	T
CN-A6UY	TCGA	A	A1	T
CN-A6V1	TCGA	A	A1	T	T457C = synonymous
CN-A6V6	TCGA	D	D2	NA
CN-A6V7	TCGA	A	A2	NA
CQ-5323	TCGA	A	A2	G
CR-5243	TCGA	A	A4	NA
CR-5248	TCGA	A	A2	NA	C315G = S78C	T517G = synonymous
CR-5249	TCGA	A	A1	NA	C360T = T93I
CR-5250	TCGA	A	A2	NA	A93C = K4T
CR-6470	TCGA	A	A1	T
CR-6472	TCGA	A	A1	T
CR-6473	TCGA	A	A2	G
CR-6480	TCGA	A	A1	T
CR-6481	TCGA	A	A2	G
CR-6482	TCGA	A	A4	NA	T183G = I34R
CR-6487	TCGA	A	A2	NA
CR-7368	TCGA	B	B1	NA	A83C = M1L
CR-7369	TCGA	A	A2	NA
CR-7385	TCGA	A	A2	G
CR-7404	TCGA	D	D2	NA	C245T = R55W
CV-5442	TCGA	A	A1	T
CV-5443	TCGA	A	A2	G
CV-5971	TCGA	B	B2	NA	A83C = M1L
CV-6433	TCGA	A	A1	NA	A135C = K18T
CV-6961	TCGA	A	A2	NA
CV-7406	TCGA	A	A4	NA	C478G = F132L
H7-A76A	TCGA	A	A2	NA
HD-7754	TCGA	B	B1	NA	A83C = M1L
HD-A634	TCGA	A	A2	G
HL-7533	TCGA	A	A1	T
KU-A6H7	TCGA	D	D2	NA	T183G = I34R
MZ-A6I9	TCGA	A	A1	T
P3-A5Q5	TCGA	A	A1	T
P3-A5QE	TCGA	A	A1	NA	G507A = R142Q
P3-A5QF	TCGA	A	A1	T
P3-A6SW	TCGA	D	D2	NA
P3-A6T6	TCGA	A	A2	G
QK-A6IF	TCGA	A	A2	G
QK-A6V9	TCGA	A	A1	T	T212C = synonymous
RS-A6TP	TCGA	B	B1	NA	A83C = M1L	G267A = R62K
T2-A6X0	TCGA	D	D2	NA
TN-A7HL	TCGA	A	A1	T
UP-A6WW	TCGA	A	A1	T

## Sheet: Clinical
Sample ID	Sample Type	Lineage	Sublineage	E6 350T or G?	Other Mutations		Age	Sex	Primary Subsite	T Stage	N Stage	O Stage	OS	OS_time (Days)	DFS	DFS_time (Days)	Smoking Status	Smoking Frequency	Treatment
38	SWO-WGS	A	A1	NA	C315G = S78C		53	male	Tonsil	T4	N2	4	0	1825	0	1825	Current	Heavy Smoker	CRT
54	SWO-WGS	A	A2	NA			65	male	BOT	T2	N2	NA	0	1825	0	1825	Current	Light Smoker	CRT
56	SWO-WGS	A	A1	T			57	female	Tonsil	NA	NA	NA	0	1825	0	1825	Never	Non Smoker	RT
58	SWO-WGS	A	A2	G			54	male	Tonsil	T2	N3	NA	0	1277.5	0	30.4167	Current	Heavy Smoker	CRT
59	SWO-SS	A	A2	G			48	female	supraglottic	T3	N1	3	0	1825	0	1825	Current	Heavy Smoker	Surgery + CRT
63	SWO-SS	A	A2	G			74	female	Tonsil	T2	N1	3	1	152.184	1	91.3106	Current	Heavy Smoker	CRT
109	SWO-SS	A	A2	G			84	male	BOT	T2	N3	4	1	145	1	122	Never	Non Smoker	CRT
115	SWO-SS	A	A1	T			61	male	BOT/tonsil	T2	N1	3	0	1825	0	1825	Current	Heavy Smoker	Surgery + RT
119	SWO-SS	A	A2	G			42	female	tonsil	T1	N2A	4	0	970	0	970	Current	Light Smoker	CRT
122	SWO-SS	A	A1	T			62	male	tonsil	T2	N1	3	1	1086	0	1086	Never	Non Smoker	CRT
123	SWO-SS	A	A1	T			48	male	BOT	T4	N0	4	0	1825	0	1825	Current	Heavy Smoker	CRT
134	SWO-SS	A	A2	G			43	male	BOT	T1	N2A	4	0	1825	0	1825	Current	Light Smoker	CRT
139	SWO-SS	A	A2	NA			57	male	tonsil	T2	N2	4	0	1825	0	1825	Current	Light Smoker	CRT
146	SWO-SS	A	A2	NA			49	male	tonsil	T2	N2B	4	0	1738	0	1738	Never	Non Smoker	CRT
147	SWO-SS	A	A2	NA			59	male	glottic	T4	N0	4	1	390	1	371	Former	NA	Surgery
159	SWO-WGS	A	A2	G			69	female	BOT	T4	N0	NA	1	1520.83	1	973.333	Current	Heavy Smoker	Surgery + RT
160	SWO-SS	A	A2	G			62	male	tonsil	T3	N2	4	0	1730	0	1730	Never	Non Smoker	CRT
162	SWO-SS	A	A1	T			45	male	tonsil	T2	N2B	4	0	1757	0	1757	Never	Non Smoker	CRT
176	SWO-WGS	A	A1	NA	A162G = Q27R		72	male	BOT	T3	N2	4	1	273.75	1	152.083	Current	Heavy Smoker	CRT
194	SWO-WGS	A	A2	NA	C110G = Q10E		72	male	BOT	NA	NA	NA	1	882.083	1	882.083	Never	Non Smoker	RT
200	SWO-WGS	A	A2	G			55	female	BOT	T3	N1	3	1	790.833	1	638.75	Current	Heavy Smoker	CRT
204	SWO-SS	A	A2	G			57	male	BOT	T2	N2A	4	0	1725	0	1725	Current	Heavy Smoker	CRT
217	SWO-SS	A	A2	G			60	male	tonsil	T2	N1	3	0	1542	0	1542	Former	NA	CRT
227	SWO-SS	A	A2	G			66	male	BOT	T2	N1	3	0	515	0	515	Never	Non Smoker	Surgery + RT
230	SWO-SS	A	A1	NA	C315G = S78C		58	male	tonsil	T2	N0	2	1	20	0	20	Never	Non Smoker	Surgery
232	SWO-WGS	A	A2	NA	A162G = Q27R		63	male	Tonsil	NA	NA	NA	0	1825	1	425.833	Never	Non Smoker	CRT
255	SWO-WGS	A	A1	T			71	male	BOT	T2	N2	NA	0	1825	0	1825	Current	Heavy Smoker	CRT
265	SWO-WGS	A	A2	G			67	male	Tonsil	T2	N1	NA	0	334.583	0	334.583	Current	Heavy Smoker	Surgery + RT
266	SWO-WGS	A	A2	G			46	male	Tonsil	T2	N2	NA	0	1703.33	0	1703.33	Current	Heavy Smoker	Surgery + RT
304	SWO-WGS	A	A2	G			64	male	Tonsil	T2	N2	NA	0	1581.67	0	1581.67	Never	Non Smoker	CRT
305	SWO-WGS	A	A2	G			75	male	Tonsil	T3	N2	NA	0	1825	0	1825	Never	Non Smoker	CRT
358	SWO-WGS	A	A2	G			76	male	Tonsil	T3	N2	NA	0	1672.92	0	1672.92	Current	Heavy Smoker	RT
365	SWO-SS	A	A1	T			56	male	BOT	T2	N2B	4	0	992	0	992	Current	Light Smoker	CRT
376	SWO-SS	A	A1	T			53	male	tonsil	T2	N0	2	0	774	0	774	Never	Non Smoker	Surgery
381	SWO-SS	A	A1	NA	G267A = R62K		66	male	tonsil	T3	N2B	4	1	381	NA	NA	Current	Light Smoker	CRT
384	SWO-SS	A	A2	G			59	male	BOT	T4	N2C	4	1	266	1	170	Current	Heavy Smoker	CRT
394	SWO-SS	A	A2	G			65	male	BOT	T2	N2C	4	0	875	0	875	Former	Light Smoker	CRT
402	SWO-WGS	A	A2	NA			73	male	Tonsil	NA	NA	NA	0	1429.58	0	1429.58	Current	Heavy Smoker	CRT
440	SWO-WGS	A	A2	NA	C315G = S78C		63	male	BOT	T4	N2	NA	0	1247.08	1	243.333	Current	Heavy Smoker	Surgery + CRT
471	SWO-WGS	A	A2	G			54	male	Tonsil	NA	NA	NA	0	1034.17	0	1034.17	Never	Non Smoker	CRT
485	SWO-WGS	A	A2	G			64	male	BOT	NA	NA	NA	1	942.917	1	395.417	Never	Non Smoker	CRT
510	SWO-WGS	A	A2	G			72	male	BOT	NA	NA	NA	1	730	1	334.583	Current	Light Smoker	CRT
571	SWO-WGS	A	A1	T			68	male	Tonsil	T4	N2	NA	1	486.667	1	182.5	Never	Non Smoker	CRT
619	SWO-WGS	A	A2	G			60	male	Tonsil	NA	NA	NA	0	395.417	1	152.083	Never	Non Smoker	CRT
00-80564	SWO-SS	A	A1	T			52	female	Right Tonsil	T4	N2C	4	1	907	1	296	Current	Heavy Smoker	CRT
00-89595	SWO-SS	A	A1	T			56	male	Left Tonsil	T1	N2A	4	0	1825	0	1825	Former	Heavy Smoker	CRT
01-29135	SWO-SS	A	A2	G			49	male	Right Tonsil	T3	N2A	4	1	564	1	241	Never	Non Smoker	CRT
01-5411	SWO-SS	A	A2	G			73	female	Right Tonsil	T4	N1	4	1	578	1	550	Former	Light Smoker	CRT
01-80657	SWO-SS	A	A2	G			47	male	Left Tonsil	T4	N1	4	0	1825	0	1825	Former	Heavy Smoker	CRT
01-83509	SWO-SS	A	A2	G			43	male	Right Tonsil	T3	N2C	4	1	145	0	145	Current	Heavy Smoker	CRT
02-13740	SWO-SS	A	A2	G			74	male	Right Tonsil	T2	N2B	4	0	1825	0	1825	Current	Heavy Smoker	CRT
02-33283	SWO-SS	A	A2	NA			57	female	tonsil (right)	T3	N0	3	1	273.932	0	273.932	Former	Heavy Smoker	CRT
02-90837	SWO-SS	A	A1	NA	A345G = Y88C		57	male	Right Tonsil	T2	N2B	4	0	1825	0	1825	Current	Heavy Smoker	CRT
04-625	SWO-SS	A	A1	T			48	male	BOT	T2	N2C	4	0	1825	0	1825	Never	Non Smoker	CRT
05-11391	SWO-SS	A	A1	T			52	male	BOT/vallecula	T2	N3	4	0	1825	0	1825	Never	Non Smoker	CRT
05-16003	SWO-SS	A	A1	T			53	male	Rt Tonsil	T1	N3	4	0	1825	0	1825	Former	Heavy Smoker	Surgery + CRT
05-16634	SWO-SS	A	A1	T			54	female	BOT	T4	N3	4	0	1324	0	1324	Former	NA	CRT
05-34273	SWO-SS	A	A2	G			45	female	Rt Tonsil	T3	N2C	4	0	1825	0	1825	Current	Heavy Smoker	CRT
05-39129	SWO-SS	A	A1	T			52	male	Base of Tongue	T4	N2C	4	0	1825	0	1825	Current	Heavy Smoker	CRT
05-39219	SWO-SS	A	A1	T			74	female	Lt Oropharynx	T2	N2A	4	0	1825	0	1825	Never	Non Smoker	Surgery + CRT
05-8917	SWO-SS	A	A1	T			51	male	tonsil (L)	T2	N0	2	0	1825	0	1825	Never	Non Smoker	CRT
05-9324	SWO-SS	A	A2	NA			38	male	Tonsil	T2	N2	4	0	1825	0	1825	Current	Light Smoker	CRT
06-11628	SWO-SS	A	A2	G			63	male	Rt Tonsil	T3	N2A	4	0	1754	0	1754	Never	Non Smoker	CRT
06-12317	SWO-SS	A	A2	G			66	male	Rt Tonsil	T2	N1	3	0	1789	0	1789	Former	NA	RT
06-12549	SWO-SS	A	A2	G			58	male	Rt Tonsil	T3	N1	3	0	1782	0	1782	Former	Light Smoker	CRT
06-5022	SWO-SS	A	A1	T			52	male	Rt Tonsillar pillar + BOT	T4	N3	4	0	1825	0	1825	Current	Heavy Smoker	CRT
06-5922	SWO-SS	A	A1	T			52	male	Tonsil	T3	N2	4	0	1765.34	0	1765.34	Current	Light Smoker	RT
06-6357	SWO-SS	A	A2	G			52	male	OROPHARYNX	T4B	N1	4	0	1749	0	1749	Never	Non Smoker	CRT
06-7327	SWO-SS	D	D2/D3	NA			55	male	base of tongue	T1	N2C	4	0	1386	0	1386	Former	Light Smoker	NA
07-16064	SWO-SS	D	D2/D3	NA			45	male	base of tongue	T4	N2C	4	0	1540	0	1540	Never	Non Smoker	NA
07-18216	SWO-SS	A	A1	T			59	female	BOT	T4	N2A	4	0	1334	0	1334	Former	Heavy Smoker	CRT
07-19598	SWO-SS	A	A1	T			67	male	Right Tonsil	T1	N2A	4	0	1530	1	854	Former	Heavy Smoker	CRT
07-31949	SWO-SS	A	A2	G			58	male	Rt Tonsil	T1	N2A	4	0	1276	0	1276	Current	Heavy Smoker	CRT
07-39500	SWO-SS	A	A1	T			81	male	Lt Tonsil	T2	N0	2	0	1362	0	1362	Former	Light Smoker	RT
07-7480	SWO-SS	A	A1	T			48	male	oropharynx	T4	N3	4	0	27	0	27	Former	Light Smoker	Chemo
08-22938	SWO-SS	A	A1	T			53	male	RIGHT TONSIL	T3	N2C	4	0	849	0	849	Never	Non Smoker	CRT
08-32942	SWO-SS	A	A1	T			58	female	BOT	T2	N2B	4	0	1049	0	1049	Current	Light Smoker	CRT
08-3982	SWO-SS	A	A2	G			49	male	Right Tonsil	T1	N2A	4	0	1141	0	1141	Current	Heavy Smoker	CRT
08-4681	SWO-SS	A	A2	NA	C315G = S78C		43	male	Rt Tonsil	T2	N1	3	0	1151	0	1151	Current	Light Smoker	CRT
08-4820	SWO-SS	A	A2	G			55	male	Rt Tonsil	T1	N2A	4	0	1164	0	1164	Current	Heavy Smoker	CRT
08-9001	SWO-SS	A	A2	NA			54	male	Lt Tonsil	T1	N2B	4	0	1240	0	1240	Former	Heavy Smoker	CRT
08-9016	SWO-SS	A	A1	T			54	male	Right Tonsil	T1	N2B	4	0	1192	0	1192	Never	Non Smoker	CRT
08-9115	SWO-SS	A	A2	G			44	male	Left Tonsil	T1	N2A	4	0	1246	0	1246	Current	Light Smoker	CRT
08-S91	SWO-SS	A	A2	G			51	male	BOT	T3	N2B	4	0	180	1	141	Former	Light Smoker	CRT
09-7778	SWO-SS	A	A2	G			51	male	BOT	T4	N2C	4	0	640	0	640	Former	Heavy Smoker	CRT
09-8646	SWO-SS	A	A1	T			82	male	RIGHT TONSIL	T3	N2A	4	0	941	0	941	Former	Heavy Smoker	CRT
09-9719	SWO-SS	A	A1	T			86	male	Rt tonsil	T2	N2B	4	0	722	0	722	Former	Light Smoker	CRT
10-29876	SWO-SS	A	A1	T			56	male	tonsil (L)	T4	N2	4	0	1065.29	0	1065.29	Former	Light Smoker	CRT
10-33855	SWO-SS	A	A1	T			57	female	tonsil (right)	T2	N0	2	0	943.543	0	943.543	Former	NA	RT
11-21300	SWO-SS	A	A2	G			66	male	tonsil (L)	T2	N2	4	0	152.184	0	152.184	Former	Heavy Smoker	CRT
11-23238	SWO-SS	A	A1	T			66	male	tonsil (right)	T1	N2A	4	0	700.048	0	700.048	Former	Light Smoker	CRT
11-5283	SWO-SS	A	A1	T			49	male	Tonsil	T2	N0	2	0	943.543	0	943.543	Never	Non Smoker	Surgery
11-8373	SWO-SS	A	A2	NA			76	male	tonsil (right)	T1	N2	4	0	700.048	0	700.048	Former	Heavy Smoker	RT
97-85370	SWO-SS	A	A2	NA			59	male	Left Tonsil	T2	N3	4	0	1825	0	1825	Current	Heavy Smoker	RT
BA-4077	TCGA	A	A2	NA			45	female	base of tongue	T4B	N3	4	1	1134	1	1134	Former	Heavy Smoker	Surgery
BA-5153	TCGA	A	A1	NA	C463G = D127E		51	male	tonsil	T2	N1	3	1	1762	1	1522	Never	Non Smoker	Surgery
BA-5559	TCGA	A	A2	G			71	male	tonsil	T3	N2B	4	0	1825	1	1614	Never	Non Smoker	Surgery
BA-A4IG	TCGA	A	A1	T			77	male	base of tongue	T2	N2	4	0	855	0	855	Former	NA	Surgery
BA-A4IH	TCGA	D	D2	NA	T137C = synonymous	C256G = C58W	57	male	tonsil	T2	N2B	4	0	622	0	622	Former	Light Smoker	Surgery
BB-4223	TCGA	C	NA	NA			48	male	tonsil	T3	N2B	4	0	1825	0	1825	Never	Non Smoker	Surgery
BB-4228	TCGA	A	A2	NA	G176A = D32N	T302G =L74V	50	male	base of tongue	T2	N0	2	0	559	0	559	Current	Heavy Smoker	Surgery
BB-A6UM	TCGA	A	A4	NA			52	male	tonsil	T2	N2B	3	0	393	0	393	Former	Heavy Smoker	Surgery
CN-4741	TCGA	A	A2	NA			75	male	alveolar ridge	T4A	N0	4	0	1825	1	1716	Former	Heavy Smoker	Surgery
CN-5374	TCGA	A	A2	NA	G176A = D32N		56	female	tonsil	T2	N2	4	1	1732	1	1369	Current	Heavy Smoker	Surgery
CN-A499	TCGA	A	A1	T			60	female	tonsil	T1	N0	1	0	717	0	717	Never	Non Smoker	Surgery
CN-A49C	TCGA	A	A1	T			67	male	tonsil	T4A	N2B	4	0	645	0	645	Former	Heavy Smoker	Surgery
CN-A6UY	TCGA	A	A1	T			57	male	base of tongue	T3	N2A	4	0	713	0	713	Former	Heavy Smoker	Surgery
CN-A6V1	TCGA	A	A1	T	T457C = synonymous		59	male	tonsil	T2	N2B	4	0	603	0	603	Never	Non Smoker	Surgery
CN-A6V6	TCGA	D	D2	NA			59	male	base of tongue	T2	N2B	4	0	635	0	635	Former	Heavy Smoker	Surgery
CN-A6V7	TCGA	A	A2	NA			40	male	tonsil	T2	N2B	4	0	594	0	594	Never	Non Smoker	Surgery
CQ-5323	TCGA	A	A2	G			82	male	alveolar ridge	T3	N0	3	0	1466	0	1466	Former	Heavy Smoker	Surgery
CR-5243	TCGA	A	A4	NA			51	male	tonsil	T3	N2B	4	0	1825	0	1825	Never	Non Smoker	Surgery
CR-5248	TCGA	A	A2	NA	C315G = S78C	T517G = synonymous	53	male	tonsil	T4A	N2C	4	0	1663	1	936	Current	Heavy Smoker	Surgery
CR-5249	TCGA	A	A1	NA	C360T = T93I		35	female	tonsil	T2	N0	2	0	1152	0	1152	Never	Non Smoker	Surgery
CR-5250	TCGA	A	A2	NA	A93C = K4T		71	male	base of tongue	T2	N0	2	0	799	0	799	Current	Heavy Smoker	Surgery
CR-6470	TCGA	A	A1	T			38	male	tonsil	T1	N2C	4	0	1521	0	1521	Never	Non Smoker	Surgery
CR-6472	TCGA	A	A1	T			59	male	base of tongue	T2	N3	4	0	1050	0	1050	Never	Non Smoker	Surgery
CR-6473	TCGA	A	A2	G			68	male	hypopharynx	T3	N2B	4	0	1125	0	1125	Former	Heavy Smoker	Surgery
CR-6480	TCGA	A	A1	T			53	male	tonsil	T2	N2A	4	0	362	0	362	Never	Non Smoker	Surgery
CR-6481	TCGA	A	A2	G			47	male	tonsil	T2	N2A	4	0	311	0	311	Never	Non Smoker	Surgery
CR-6482	TCGA	A	A4	NA	T183G = I34R		62	male	tonsil	T2	N2B	4	0	345	0	345	Former	Heavy Smoker	Surgery
CR-6487	TCGA	A	A2	NA			50	male	tonsil	T2	N0	2	0	234	0	234	Former	Light Smoker	Surgery
CR-7368	TCGA	B	B1	NA	A83C = M1L		54	male	oral cavity	T4A	N0	4	0	1245	0	1245	Former	Heavy Smoker	Surgery
CR-7369	TCGA	A	A2	NA			59	male	oral cavity	T4A	N0	4	1	1090	0	1090	Current	Heavy Smoker	Surgery
CR-7385	TCGA	A	A2	G			42	male	tonsil	T2	N2B	4	0	997	0	997	Former	Light Smoker	Surgery
CR-7404	TCGA	D	D2	NA	C245T = R55W		53	male	tonsil	T3	N2B	4	0	1472	1	234	Never	Non Smoker	Surgery
CV-5442	TCGA	A	A1	T			76	female	hard palate	T4A	N2B	4	0	1825	0	1825	Former	NA	Surgery
CV-5443	TCGA	A	A2	G			63	male	larynx	T3	N1	3	0	1825	0	1825	Current	NA	Surgery
CV-5971	TCGA	B	B2	NA	A83C = M1L		60	male	oral tongue	T2	N2B	4	0	701	0	701	Current	NA	Surgery
CV-6433	TCGA	A	A1	NA	A135C = K18T		57	male	oral tongue	T2	N0	2	0	641	0	641	Current	NA	Surgery
CV-6961	TCGA	A	A2	NA			61	male	oral tongue	T2	N0	2	1	76	1	76	Former	Heavy Smoker	Surgery
CV-7406	TCGA	A	A4	NA	C478G = F132L		49	male	base of tongue	T2	N0	2	1	1748	0	1748	Former	Light Smoker	Surgery
H7-A76A	TCGA	A	A2	NA			57	male	tonsil	T2	N2B	4	0	637	0	637	Former	NA	Surgery
HD-7754	TCGA	B	B1	NA	A83C = M1L		69	male	tonsil	T2	N2B	4	0	783	0	783	Former	Light Smoker	Surgery
HD-A634	TCGA	A	A2	G			56	male	tonsil	T3	N1	3	1	130	1	130	Current	Heavy Smoker	Surgery
HL-7533	TCGA	A	A1	T			65	male	oral cavity	T2	N2B	4	0	1057	0	1057	Former	Heavy Smoker	Surgery
KU-A6H7	TCGA	D	D2	NA	T183G = I34R		55	female	tonsil	T2	N2A	4	0	586	0	586	Former	Heavy Smoker	Surgery
MZ-A6I9	TCGA	A	A1	T			68	male	base of tongue	T4A	N2B	4	1	489	1	246	Former	Light Smoker	Surgery
P3-A5Q5	TCGA	A	A1	T			54	male	tonsil	TX	N2	4	0	910	0	910	Former	Heavy Smoker	Surgery
P3-A5QE	TCGA	A	A1	NA	G507A = R142Q		49	male	base of tongue	T1	N1	3	0	1559	0	1559	Never	Non Smoker	Surgery
P3-A5QF	TCGA	A	A1	T			49	male	alveolar ridge	T4	N2B	4	1	330	1	140	Never	Non Smoker	Surgery
P3-A6SW	TCGA	D	D2	NA			50	male	tonsil	T4	N2B	4	0	1120	0	1120	Current	Light Smoker	Surgery
P3-A6T6	TCGA	A	A2	G			53	male	alveolar ridge	T4	N0	4	1	395	1	273	Never	Non Smoker	Surgery
QK-A6IF	TCGA	A	A2	G			61	male	tonsil	T1	N2B	4	0	704	1	502	Never	Non Smoker	Surgery
QK-A6V9	TCGA	A	A1	T	T212C = synonymous		56	male	tonsil	T2	N0	2	0	833	0	833	Never	Non Smoker	Surgery
RS-A6TP	TCGA	B	B1	NA	A83C = M1L	G267A = R62K	58	male	tonsil	T2	N0	2	0	516	0	516	Former	Light Smoker	Surgery
T2-A6X0	TCGA	D	D2	NA			49	male	tonsil	T1	N2A	4	0	216	0	216	Former	Light Smoker	Surgery
TN-A7HL	TCGA	A	A1	T			59	male	hypopharynx	T4A	NA	4	0	619	0	619	Former	Light Smoker	Surgery
UP-A6WW	TCGA	A	A1	T			58	male	oral tongue	T2	N2C	4	0	518	0	518	Never	Non Smoker	Surgery

## Sheet: Variant Calls
E6 Position	Reference Allele	Amino Acid Mutations	38	54	56	58	59	60	61	63	78	109	115	119	122	123	134	139	146	147	159	160	162	176	194	200	204	217	227	230	232	255	265	266	304	305	320	358	365	376	381	384	386	394	402	440	471	485	510
			SWO-WGS	SWO-WGS	SWO-WGS	SWO-WGS	SWO-SS	SWO-SS	SWO-SS	SWO-SS	SWO-SS	SWO-SS	SWO-SS	SWO-SS	SWO-SS	SWO-SS	SWO-SS	SWO-SS	SWO-SS	SWO-SS	SWO-WGS	SWO-SS	SWO-SS	SWO-WGS	SWO-WGS	SWO-WGS	SWO-SS	SWO-SS	SWO-SS	SWO-SS	SWO-WGS	SWO-WGS	SWO-WGS	SWO-WGS	SWO-WGS	SWO-WGS	SWO-SS	SWO-WGS	SWO-SS	SWO-SS	SWO-SS	SWO-SS	SWO-SS	SWO-SS	SWO-WGS	SWO-WGS	SWO-WGS	SWO-WGS	SWO-WGS
109	T	synomous	—	—	—	—	—	—	—	—	—	—	—	—	—	—	—	—	—	—	—	—	—	—	—	—	—	—	—	—	—	—	—	—	C	—	—	—	—	—	—	—	—	—	—	—	—	—	—
131	A	R17G	—	G	—	—	—	—	—	—	—	—	—	—	—	—	—	G	G	G	—	—	—	—	—	—	—	—	—	—	—	—	—	—	—	—	—	—	—	—	—	—	G	—	G	—	—	—	—
132	G	R17T, R17I	—	—	—	—	—	—	—	—	—	—	—	—	—	—	—	—	—	—	—	—	—	—	—	—	—	—	—	—	—	—	—	—	—	—	—	—	—	—	—	—	—	—	—	—	—	—	—
143	C	Q21E	—	—	—	—	—	—	—	—	—	—	—	—	—	—	—	—	—	—	—	—	—	—	—	—	—	—	—	—	—	—	—	—	—	—	—	—	—	—	—	—	—	—	—	—	—	—	—
145	G	Q21H, Q21D	—	—	—	—	—	—	—	—	—	—	—	—	—	—	—	—	—	—	—	—	—	—	—	—	—	—	—	—	—	—	—	—	—	—	—	—	—	—	—	—	—	—	—	—	—	—	—
178	T	D32E	—	—	—	—	—	—	—	—	—	—	—	—	—	—	—	—	—	—	—	—	—	—	—	—	—	—	—	—	—	—	—	—	—	—	—	—	—	—	—	—	—	—	—	—	—	—	—
276	A	N65S	—	—	—	—	—	—	—	—	—	—	—	—	—	—	—	—	—	—	—	—	—	—	—	—	—	—	—	—	—	—	—	—	—	—	—	—	—	—	—	—	—	—	—	—	—	—	—
286	T	synomous	—	—	—	—	—	—	—	—	—	—	—	—	—	—	—	—	—	—	—	—	—	—	—	—	—	—	—	—	—	—	—	—	—	—	—	—	—	—	—	—	—	—	—	—	—	—	—
289	A	synomous	—	—	—	—	—	—	—	—	—	—	—	—	—	—	—	—	—	—	—	—	—	—	—	—	—	—	—	—	—	—	—	—	—	—	—	—	—	—	—	—	—	—	—	—	—	—	—
335	C	H85Y	—	—	—	—	—	—	—	—	—	—	—	—	—	—	—	—	—	—	—	—	—	—	—	—	—	—	—	—	—	—	—	—	—	—	—	—	—	—	—	—	—	—	—	—	—	—	—
350	T	L90V	—	—	—	G	G	G	—	G	—	G	—	G	—	—	G	G	—	—	G	G	—	—	G	G	G	G	G	—	G	—	G	G	G	G	G	G	—	—	—	G	G	G	—	G	G	G	G
403	A	synomous	—	—	—	—	—	—	—	—	—	—	—	—	—	—	—	—	—	—	—	—	—	—	—	—	—	—	—	—	—	—	—	—	—	—	—	—	—	—	—	—	—	—	—	—	—	—	—
433	G	synomous	—	—	—	—	—	—	—	—	—	—	—	—	—	—	—	—	—	—	—	—	—	—	—	—	—	—	—	—	—	—	—	—	—	—	—	—	—	—	—	—	—	—	—	—	—	—	—
532	A	synomous	—	—	—	—	—	—	—	—	—	—	—	—	—	—	—	—	—	—	—	—	—	—	—	—	—	—	—	—	—	—	—	—	—	—	—	—	—	—	—	—	—	—	—	—	—	—	—
LINEAGE:	A		A	A	A	A	A	A	A	A	A	A	A	A	A	A	A	A	A	A	A	A	A	A	A	A	A	A	A	A	A	A	A	A	A	A	A	A	A	A	A	A	A	A	A	A	A	A	A
SUBLINEAGE:	A1		A1	A2	A1	A2	A2	A2	A1	A2	A1	A2	A1	A2	A1	A1	A2	A2	A2	A2	A2	A2	A1	A1	A2	A2	A2	A2	A2	A1	A2	A1	A2	A2	A2	A2	A2	A2	A1	A1	A1	A2	A2	A2	A2	A2	A2	A2	A2
350 T or G:	T		NA	NA	T	G	G	G	T	G	T	G	T	G	T	T	G	NA	NA	NA	G	G	T	NA	NA	G	G	G	G	NA	NA	T	G	G	G	G	G	G	T	T	NA	G	NA	G	NA	NA	G	G	G
Other Mutations:			C315G = S78C																					A162G = Q27R	C110G = Q10E					C315G = S78C	A162G = Q27R										G267A = R62K		C387T = P102L			C315G = S78C
NO CLINICAL DATA AVAILABLE
NR = No Reads
[truncated: 114 more columns]
