# Supplementary material for: HPV16 Intratypic Variants in Head and Neck Cancers: A North American Perspective
Source: Viruses. 2023 Dec 12;15(12):2411. doi: 10.3390/v15122411 (PMC10747106; doi:10.3390/v15122411)
Supplement: Supplementary file 1 [file viruses-15-02411-s001.zip › Supplementary Table S1.xlsx]

## Sheet: Sheet1
Table S1A	Lineage A	Lineages B/C/D	Total	P-value		Table S1B	Lineage A	Lineage B	Lineage D	Total	P-value		Table S1C	Lineage A	Lineage D	Total	P-value		Table S1D	Sublineage A1	Sublineage A2	Sublineage A4	Total	P-value
Age:						Age:							Age:						Age:
< = 60	87	12	99	0.06104		< = 60	87	3	8	98	0.069		< = 60	87	8	95	0.0512		< = 60	41	43	3	87	0.3125
> 60	49	1	50			> 60	49	1	0	50			> 60	49	0	49			> 60	17	31	1	49
Sex:						Sex:							Sex:						Sex:
Female	20	1	21	0.6943		Female	20	0	1	21	1		Female	20	1	21	1		Female	10	10	0	20	0.8047
Male	116	12	128			Male	116	4	7	127			Male	116	7	123			Male	48	64	4	116
Subsite:						Subsite:							Subsite:						Subsite:
Tonsil	83	8	91	1		Tonsil	83	2	5	90	0.2157		Tonsil	83	5	88	0.5743		Tonsil	34	46	3	83	0.978
BOT	35	3	38			BOT	35	0	3	38			BOT	35	3	38			BOT	16	18	1	35
Other	18	2	20			Other	18	2	0	20			Other	18	0	18			Other	8	10	0	18
T Stage:						T Stage:							T Stage:						T Stage:
T1	17	2	19	1		T1	17	0	2	19	0.9116		T1	17	2	19	0.7704		T1	8	9	0	17	0.33
T2	58	6	64			T2	58	3	3	64			T2	58	3	61			T2	27	28	3	58
T3	24	2	26			T3	24	0	1	25			T3	24	1	25			T3	6	17	1	24
T4	28	3	31			T4	28	1	2	31			T4	28	2	30			T4	15	13	0	28
N Stage:						N Stage:							N Stage:						N Stage:
N0	23	2	25	0.3569		N0	23	2	0	25	0.333		N0	23	0	23	0.2867		N0	11	11	1	23	0.3487
N1	18	0	18			N1	18	0	0	18			N1	18	0	18			N1	4	14	0	18
N2	76	11	87			N2	76	2	8	86			N2	76	8	84			N2	35	38	3	76
N3	10	0	10			N3	10	0	0	10			N3	10	0	10			N3	6	4	0	10
Overall Stage:						Overall Stage:							Overall Stage:						Overall Stage:
I	1	1	2	0.06354		I	1	0	0	1	0.5262		I	1	0	1	0.5079		I	1	0	0	1	0.08162
II	14	0	14			II	14	1	0	15			II	14	0	14			II	9	4	1	14
III	17	0	17			III	17	0	0	17			III	17	0	17			III	4	12	1	17
IV	85	12	97			IV	85	3	8	96			IV	85	8	93			IV	41	42	2	85
Smoking Status:						Smoking Status:							Smoking Status:						Smoking Status:
Never	44	3	47	0.131		Never	44	0	2	46	0.191		Never	44	2	46	0.222		Never	24	19	1	44	0.0176
Former	44	8	52			Former	44	3	5	52			Former	44	5	49			Former	20	21	3	44
Current	48	2	50			Current	48	1	1	50			Current	48	1	49			Current	14	34	0	48
Smoking Frequency:						Smoking Frequency:							Smoking Frequency:						Smoking Frequency:
Non-Smoker	44	3	47	0.094		Non-Smoker	44	0	2	46	0.113		Non-Smoker	44	2	46	0.201		Non-Smoker	24	19	1	44	0.2123
Light Smoker	26	6	32			Light Smoker	26	2	4	32			Light Smoker	26	4	30			Light Smoker	11	14	1	26
Heavy Smoker	56	3	59			Heavy Smoker	56	1	2	59			Heavy Smoker	56	2	58			Heavy Smoker	18	36	2	56
